# Supplementary material for: Frequency and Prognostic Relevance of Volumetric MRI Changes in Contrast- and Non-Contrast-Enhancing Tumor Compartments between Surgery and Radiotherapy of IDHwt Glioblastoma
Source: Cancers (Basel). 2023 Mar 14;15(6):1745. doi: 10.3390/cancers15061745 (PMC10046652; doi:10.3390/cancers15061745)
Supplement: Supplementary file 1 [file cancers-15-01745-s001.zip]

Archive with 1 entries (1 files):
- cancers-2168082-supplementary.pdf
